# Supplementary material for: Identification and evaluation of a six-lncRNA prognostic signature for multiple myeloma
Source: Discov Oncol. 2024 Jun 3;15:204. doi: 10.1007/s12672-024-01064-3 (PMC11147969; doi:10.1007/s12672-024-01064-3)
Supplement: Supplementary file 1 — Supplementary Material 1. [file 12672_2024_1064_MOESM1_ESM.xlsx]

## Sheet: 14.GEO24080.tab
	high	low	p.overall
	N=279	N=280
AGE	57.7 (9.62)	56.7 (9.29)	0.201
SEX:			0.207
female	103 (36.9%)	119 (42.5%)
male	176 (63.1%)	161 (57.5%)
B2M	5.03 (5.28)	4.45 (5.46)	0.202
CRP	12.5 (24.9)	10.7 (20.9)	0.361
CREAT	1.41 (1.38)	1.23 (1.16)	0.091
LDH	181 (70.2)	163 (60.3)	0.002
ALB	4.03 (0.63)	4.07 (0.53)	0.382
HGB	11.2 (1.89)	11.3 (1.74)	0.715
ASPC	43.5 (25.2)	41.8 (23.4)	0.42
BMPC	46.3 (27.0)	46.5 (25.6)	0.915
MRI	12.5 (14.8)	9.59 (14.2)	0.023
CPS1	0.63 (0.48)	0.58 (0.50)	0.178
CPR1	0.61 (0.49)	0.56 (0.50)	0.245
