# Supplementary material for: Identification and evaluation of a six-lncRNA prognostic signature for multiple myeloma
Source: Discov Oncol. 2024 Jun 3;15:204. doi: 10.1007/s12672-024-01064-3 (PMC11147969; doi:10.1007/s12672-024-01064-3)
Supplement: Supplementary file 2 — Supplementary Material 2. [file 12672_2024_1064_MOESM2_ESM.xlsx]

## Sheet: 16.MMRF.20240118tables
	high	low	p.overall
	N=429	N=429
Gender:			0.027
female	161 (37.5%)	194 (45.2%)
male	268 (62.5%)	235 (54.8%)
Age	63.6 (10.4)	63.9 (10.7)	0.669
Stage:			0.038
I	124 (28.9%)	157 (36.6%)
II	148 (34.5%)	150 (35.0%)
III	148 (34.5%)	110 (25.6%)
Unknown	9 (2.10%)	12 (2.80%)
